# Supplementary material for: Exploring adaptation routes to cold temperatures in the Saccharomyces genus
Source: PLoS Genet. 2025 Feb 19;21(2):e1011199. doi: 10.1371/journal.pgen.1011199 (PMC11875353; doi:10.1371/journal.pgen.1011199)
Supplement: S1 Table — (XLSX) [file pgen.1011199.s006.xlsx]

## Sheet: Sheet1
Supplementary Table S1. Fitness scores (maximum growth rate) of the wild-type isolates and the homozygote deletant strains in eight species of the Saccharomyces genus
10°C	W-T			-/- ADH3			-/- GUT2			-/- NMA1			-/- YND1			-/- ADH5			-/- FAA1
	Mean	SD	N	Mean	SD	N	Mean	SD	N	Mean	SD	N	Mean	SD	N	Mean	SD	N	Mean	SD	N
S. cerevisiae 96.2	0.0302354	0.001787	9	0.0304822	0.002702	9	0.0290097	0.005358	9	0.0303673	0.004925	9	0.0268263	0.005089	9	0.0282616	0.002597	9	0.0292354	0.005101	9
S. paradoxus CBS 432	0.044123	0.005323	9	0.0368672	0.008981	9	0.0374423	0.004415	9	0.0300238	0.002128	9	0.0355333	0.005263	9	0.0409169	0.008883	9	0.0401118	0.004608	9
S. mikatae NCYC 2888	0.044944	0.004895	9	0.047012	0.001452	9	0.036874	0.011932	9	0.044918	0.003312	9	0.036318	0.004898	9	0.0364022	0.001489	9	0.0441118	0.001791	9
S. jurei D5088	0.0471437	0.002005	9	0.0366823	0.003129	9	0.0290384	0.003002	9	0.0247235	0.005186	9	0.0340055	0.00201	9	0.0250269	0.003015	9	0.0431436	0.005197	9
S. kudriavzevii CA111	0.0565399	0.003285	9	0.0341724	0.003208	9	0.0348679	0.003245	9	0.0350544	0.005355	9	0.0388479	0.003293	9	0.0364872	0.003325	9	0.053654	0.004902	9
S. arboricola CBS1 0644	0.05528	0.005094	9	0.03427	0.004615	9				0.03463	0.002432	9	0.0332	0.005099	9				0.04782	0.002103	9
S. eubayanus PYCC 6148	0.0590128	0.005251	9	0.0620657	0.001803	9	0.0612854	0.001853	9	0.0624722	0.009143	9	0.0638243	0.005311	9	0.0632449	0.001987	9	0.0460128	0.003292	9
S. uvarum NCYC 2669	0.051909	0.002274	9	0.056874	0.005305	9	0.054222	0.005297	9	0.055179	0.005456	9	0.057396	0.002307	9	0.054763	0.005301	9	0.0468982	0.005013	9
30°C	W-T			-/- ADH3			-/- GUT2			-/- NMA1			-/- YND1			-/- ADH5			-/- FAA1
	Mean	SD	N	Mean	SD	N	Mean	SD	N	Mean	SD	N	Mean	SD	N	Mean	SD	N	Mean	SD	N
S. cerevisiae 96.2	0.448914	0.019283	9	0.413991	0.01787	9	0.431414	0.0111927	9	0.405932	0.029383	9	0.402555	0.0128372	9	0.453565	0.008273	9	0.438364	0.0102826	9
S. paradoxus CBS 432	0.329127	0.021972	9	0.29937	0.0073892	9	0.304456	0.014262	9	0.309398	0.0163839	9	0.321021	0.0093874	9	0.318747	0.007363	9	0.349272	0.02323	9
S. mikatae NCYC 2888	0.209801	0.01895	9	0.252757	0.006382	9	0.259518	0.020038	9	0.234166	0.0153993	9	0.264166	0.0053983	9	0.267388	0.0093873	9	0.258373	0.014939	9
S. jurei D5088	0.184875	0.02005	9	0.195882	0.02534	9	0.195478	0.02233	9	0.202132	0.0098373	9	0.210558	0.027392	9	0.174424	0.025292	9	0.18047	0.03755	9
S. kudriavzevii CA111	0.166123	0.0119283	9	0.23765	0.00873613	9	0.239005	0.0071285	9	0.200418	0.00982129	9	0.210543	0.01285	9	0.170349	0.0153485	9	0.16543	0.023411	9
S. arboricola CBS 10644	0.182197	0.002393	9	0.2234	0.008373					0.1927	0.011283	9	0.2093	0.013739	9				0.18242	0.008263	9
S. eubayanus PYCC 6148	0.201967	0.01251	9	0.210306	0.0184	9	0.21655	0.01351	9	0.181121	0.02004	9	0.179633	0.0432	9	0.1839	0.0334	9	0.1878	0.0159751	9
S. uvarum NCYC 2669	0.193427	0.02954	9	0.188113	0.0123007	9	0.197112	0.00744007	9	0.197102	0.0121	9	0.19988	0.03644	9	0.258005	0.028074	9	0.2302	0.020074	9
36°C and 34°C
	W-T			-/- ADH3			-/- GUT2
	Mean	SD	N	Mean	SD	N	Mean	SD	N
S. paradoxus CBS 432 (36°C)	0.0718538	0.004557	9	0.092424	0.009723	9	0.08956	0.0052334	9
S. jurei D5088 (34°C)	0.068783	0.00825	9	0.110284	0.006335	9	0.109768	0.012453	9
