# Supplementary material for: Exploring adaptation routes to cold temperatures in the Saccharomyces genus
Source: PLoS Genet. 2025 Feb 19;21(2):e1011199. doi: 10.1371/journal.pgen.1011199 (PMC11875353; doi:10.1371/journal.pgen.1011199)
Supplement: S2 Table — (XLSX) [file pgen.1011199.s007.xlsx]

## Sheet: Sheet1
Supplementary Table S2. Relative mRNA levels of NMA2, analysed by qPCR in ΔNMA1 strains and W-T (3 technical of 3 biological replicates)
30°C
	S. cerevisiae		S. paradoxus		S. jurei		S. kudriavzevii		S. arboricola		S. eubayanus		S. uvarum
	Mean	SD	Mean	SD	Mean	SD	Mean	SD	Mean	SD	Mean	SD	Mean	SD
Natural W-T	0.124097	0.016304	0.144224	0.006311	0.128853	0.012901	0.112678	0.025128	0.109702	0.015823	0.094989	0.013287	0.140876	0.019352
ΔNMA1	0.14146	0.017641	0.157047	0.004065	0.118644	0.008903	0.111664	0.008252	0.14376	0.018161	0.122027	0.00549	0.132333	0.005546
10°C
	S. cerevisiae		S. paradoxus		S. jurei		S. kudriavzevii		S. arboricola		S. eubayanus		S. uvarum
	Mean	SD	Mean	SD	Mean	SD	Mean	SD	Mean	SD	Mean	SD	Mean	SD
Natural W-T	0.008201	0.007984	0.1712	0.006132	0.113237	0.015225	0.125695	0.019331	0.043372	0.005429	0.00405	0.018349	0.00792	0.014653
ΔNMA1	0.136241	0.014639	0.110043	0.006141	0.119463	0.011966	0.093969	0.010478	0.122351	0.026665	0.121119	0.020368	0.09223	0.008305
