# Supplementary material for: Exploring adaptation routes to cold temperatures in the Saccharomyces genus
Source: PLoS Genet. 2025 Feb 19;21(2):e1011199. doi: 10.1371/journal.pgen.1011199 (PMC11875353; doi:10.1371/journal.pgen.1011199)
Supplement: S3 Table — (XLSX) [file pgen.1011199.s008.xlsx]

## Sheet: Sheet1
Supplementary Table S3. List of yeast strains used in this study
Strain	Origin	Genotype (diploids)	Reference
S. cerevisiae S.C 96.2	Spain	Natural isolate	Eladio Barrio Lab
S. paradoxus CBS 432	Russia	Natural isolate	Naumov, 1986
S. mikatae NCYC 2888	Japan	Natural isolate	Naumov et al., 2000
S. jurei D5088	France	Natural isolate	Naseeb et al., 2017
S. kudriavzevii CA111	Spain	Natural isolate	Sampaio et al., 2008
S. arboricola CBS 10644	China	Natural isolate	Bai & Wang., 2008
S. eubayanus PYCC 6148	Argentina	Natural isolate	Libkind et al., 2011
S. uvarum NCYC 2669	Spain	Natural isolate	Vaughan Martini & Kurtzman., 1985
Strain background		Genotype	Reference
S. cerevisiae S.C 96.2		ADH3Δ/ADH3Δ::loxP- kanMX4- loxP	This Study
		GUT2Δ/GUT2Δ::loxP- kanMX4- loxP	This Study
		NMA1Δ/NMA1Δ::loxP- kanMX4- loxP	This Study
		YND1Δ/YND1Δ::loxP- kanMX4- loxP	This Study
		ADH5Δ/ADH5Δ::loxP- kanMX4- loxP	This Study
		FAA1Δ/FAA1Δ::loxP- kanMX4- loxP	This Study
		ADH3Δ/ADH3::loxP- kanMX4- loxP	This Study
		GUT2Δ/GUT2::loxP- kanMX4- loxP	This Study
		NMA1Δ/NMA1::loxP- kanMX4- loxP	This Study
		YND1Δ/YND1::loxP- kanMX4- loxP	This Study
		ADH5Δ/ADH5::loxP- kanMX4- loxP	This Study
		FAA1Δ/FAA1::loxP- kanMX4- loxP	This Study
S. paradoxus CBS 432		ADH3Δ/ADH3Δ::loxP- kanMX4- loxP	This Study
		GUT2Δ/GUT2Δ::loxP- kanMX4- loxP	This Study
		NMA1Δ/NMA1Δ::loxP- kanMX4- loxP	This Study
		YND1Δ/YND1Δ::loxP- kanMX4- loxP	This Study
		ADH5Δ/ADH5Δ::loxP- kanMX4- loxP	This Study
		FAA1Δ/FAA1Δ::loxP- kanMX4- loxP	This Study
		ADH3Δ/ADH3::loxP- kanMX4- loxP	This Study
		GUT2Δ/GUT2::loxP- kanMX4- loxP	This Study
		NMA1Δ/NMA1::loxP- kanMX4- loxP	This Study
		YND1Δ/YND1::loxP- kanMX4- loxP	This Study
		ADH5Δ/ADH5::loxP- kanMX4- loxP	This Study
		FAA1Δ/FAA1::loxP- kanMX4- loxP	This Study
S. mikatae NCYC 2888		ADH3Δ/ADH3Δ::loxP- kanMX4- loxP	This Study
		GUT2Δ/GUT2Δ::loxP- kanMX4- loxP	This Study
		NMA1Δ/NMA1Δ::loxP- kanMX4- loxP	This Study
		YND1Δ/YND1Δ::loxP- kanMX4- loxP	This Study
		ADH5Δ/ADH5Δ::loxP- kanMX4- loxP	This Study
		FAA1Δ/FAA1Δ::loxP- kanMX4- loxP	This Study
		ADH3Δ/ADH3::loxP- kanMX4- loxP	This Study
		GUT2Δ/GUT2::loxP- kanMX4- loxP	This Study
		NMA1Δ/NMA1::loxP- kanMX4- loxP	This Study
		YND1Δ/YND1::loxP- kanMX4- loxP	This Study
		ADH5Δ/ADH5::loxP- kanMX4- loxP	This Study
		FAA1Δ/FAA1::loxP- kanMX4- loxP	This Study
S. jurei D5088		ADH3Δ/ADH3Δ::loxP- kanMX4- loxP	This Study
		GUT2Δ/GUT2Δ::loxP- kanMX4- loxP	This Study
		NMA1Δ/NMA1Δ::loxP- kanMX4- loxP	This Study
		YND1Δ/YND1Δ::loxP- kanMX4- loxP	This Study
		ADH5Δ/ADH5Δ::loxP- kanMX4- loxP	This Study
		FAA1Δ/FAA1Δ::loxP- kanMX4- loxP	This Study
		ADH3Δ/ADH3::loxP- kanMX4- loxP	This Study
		GUT2Δ/GUT2::loxP- kanMX4- loxP	This Study
		NMA1Δ/NMA1::loxP- kanMX4- loxP	This Study
		YND1Δ/YND1::loxP- kanMX4- loxP	This Study
		ADH5Δ/ADH5::loxP- kanMX4- loxP	This Study
		FAA1Δ/FAA1::loxP- kanMX4- loxP	This Study
S. kudriavzevii CA111		ADH3Δ/ADH3Δ::loxP- kanMX4- loxP	This Study
		GUT2Δ/GUT2Δ::loxP- kanMX4- loxP	This Study
		NMA1Δ/NMA1Δ::loxP- kanMX4- loxP	This Study
		YND1Δ/YND1Δ::loxP- kanMX4- loxP	This Study
		ADH5Δ/ADH5Δ::loxP- kanMX4- loxP	This Study
		FAA1Δ/FAA1Δ::loxP- kanMX4- loxP	This Study
		ADH3Δ/ADH3::loxP- kanMX4- loxP	This Study
		GUT2Δ/GUT2::loxP- kanMX4- loxP	This Study
		NMA1Δ/NMA1::loxP- kanMX4- loxP	This Study
		YND1Δ/YND1::loxP- kanMX4- loxP	This Study
		ADH5Δ/ADH5::loxP- kanMX4- loxP	This Study
		FAA1Δ/FAA1::loxP- kanMX4- loxP	This Study
S. arboricola CBS 10644		ADH3Δ/ADH3Δ::loxP- kanMX4- loxP	This Study
		GUT2Δ/GUT2Δ::loxP- kanMX4- loxP	This Study
		NMA1Δ/NMA1Δ::loxP- kanMX4- loxP	This Study
		YND1Δ/YND1Δ::loxP- kanMX4- loxP	This Study
		ADH5Δ/ADH5Δ::loxP- kanMX4- loxP	This Study
		FAA1Δ/FAA1Δ::loxP- kanMX4- loxP	This Study
		ADH3Δ/ADH3::loxP- kanMX4- loxP	This Study
		NMA1Δ/NMA1::loxP- kanMX4- loxP	This Study
		YND1Δ/YND1::loxP- kanMX4- loxP	This Study
		FAA1Δ/FAA1::loxP- kanMX4- loxP	This Study
S. eubayanus PYCC 6148		ADH3Δ/ADH3Δ::loxP- kanMX4- loxP	This Study
		GUT2Δ/GUT2Δ::loxP- kanMX4- loxP	This Study
		NMA1Δ/NMA1Δ::loxP- kanMX4- loxP	This Study
		YND1Δ/YND1Δ::loxP- kanMX4- loxP	This Study
		ADH5Δ/ADH5Δ::loxP- kanMX4- loxP	This Study
		FAA1Δ/FAA1Δ::loxP- kanMX4- loxP	This Study
		ADH3Δ/ADH3::loxP- kanMX4- loxP	This Study
		GUT2Δ/GUT2::loxP- kanMX4- loxP	This Study
		NMA1Δ/NMA1::loxP- kanMX4- loxP	This Study
		YND1Δ/YND1::loxP- kanMX4- loxP	This Study
		ADH5Δ/ADH5::loxP- kanMX4- loxP	This Study
		FAA1Δ/FAA1::loxP- kanMX4- loxP	This Study
S. uvarum NCYC 2669		ADH3Δ/ADH3Δ::loxP- kanMX4- loxP	This Study
		GUT2Δ/GUT2Δ::loxP- kanMX4- loxP	This Study
		NMA1Δ/NMA1Δ::loxP- kanMX4- loxP	This Study
		YND1Δ/YND1Δ::loxP- kanMX4- loxP	This Study
		ADH5Δ/ADH5Δ::loxP- kanMX4- loxP	This Study
		FAA1Δ/FAA1Δ::loxP- kanMX4- loxP	This Study
		ADH3Δ/ADH3::loxP- kanMX4- loxP	This Study
		GUT2Δ/GUT2::loxP- kanMX4- loxP	This Study
		NMA1Δ/NMA1::loxP- kanMX4- loxP	This Study
		YND1Δ/YND1::loxP- kanMX4- loxP	This Study
		ADH5Δ/ADH5::loxP- kanMX4- loxP	This Study
		FAA1Δ/FAA1::loxP- kanMX4- loxP	This Study
S. cerevisiae S.C 96.2		ADH3Δ/ADH3Δ:: kanMX4 GUT2Δ/GUT2::natNT2	This Study
		ADH3Δ/ADH3Δ:: kanMX4 NMA1Δ/NMA1::natNT2	This Study
		ADH3Δ/ADH3Δ:: kanMX4 YND1Δ/YND1::natNT2	This Study
		ADH3Δ/ADH3Δ:: kanMX4 FAA1Δ/FAA1::natNT2	This Study
		GUT2Δ/GUT2Δ:: kanMX4 NMA1Δ/NMA1::natNT2	This Study
		GUT2Δ/GUT2Δ:: kanMX4 YND1Δ/YND1::natNT2	This Study
		GUT2Δ/GUT2Δ:: kanMX4 FAA1Δ/FAA1::natNT2	This Study
		NMA1Δ/NMA1Δ:: kanMX4 YND1Δ/YND1::natNT2	This Study
		NMA1Δ/NMA1Δ:: kanMX4 FAA1Δ/FAA1::natNT2	This Study
		YND1Δ/YND1Δ:: kanMX4 FAA1Δ/FAA1::natNT2	This Study
S. paradoxus CBS 432		ADH3Δ/ADH3Δ:: kanMX4 GUT2Δ/GUT2::natNT2	This Study
		ADH3Δ/ADH3Δ:: kanMX4 NMA1Δ/NMA1::natNT2	This Study
		ADH3Δ/ADH3Δ:: kanMX4 YND1Δ/YND1::natNT2	This Study
		ADH3Δ/ADH3Δ:: kanMX4 FAA1Δ/FAA1::natNT2	This Study
		GUT2Δ/GUT2Δ:: kanMX4 NMA1Δ/NMA1::natNT2	This Study
		GUT2Δ/GUT2Δ:: kanMX4 YND1Δ/YND1::natNT2	This Study
		GUT2Δ/GUT2Δ:: kanMX4 FAA1Δ/FAA1::natNT2	This Study
		NMA1Δ/NMA1Δ:: kanMX4 YND1Δ/YND1::natNT2	This Study
		NMA1Δ/NMA1Δ:: kanMX4 FAA1Δ/FAA1::natNT2	This Study
		YND1Δ/YND1Δ:: kanMX4 FAA1Δ/FAA1::natNT2	This Study
S. jurei D5088		ADH3Δ/ADH3Δ:: kanMX4 GUT2Δ/GUT2::natNT2	This Study
		ADH3Δ/ADH3Δ:: kanMX4 NMA1Δ/NMA1::natNT2	This Study
		ADH3Δ/ADH3Δ:: kanMX4 YND1Δ/YND1::natNT2	This Study
		ADH3Δ/ADH3Δ:: kanMX4 FAA1Δ/FAA1::natNT2	This Study
		GUT2Δ/GUT2Δ:: kanMX4 NMA1Δ/NMA1::natNT2	This Study
		GUT2Δ/GUT2Δ:: kanMX4 FAA1Δ/FAA1::natNT2	This Study
		NMA1Δ/NMA1Δ:: kanMX4 YND1Δ/YND1::natNT2	This Study
		NMA1Δ/NMA1Δ:: kanMX4 FAA1Δ/FAA1::natNT2	This Study
		YND1Δ/YND1Δ:: kanMX4 FAA1Δ/FAA1::natNT2	This Study
S. kudriavzevii CA111		ADH3Δ/ADH3Δ:: kanMX4 GUT2Δ/GUT2::natNT2	This Study
		ADH3Δ/ADH3Δ:: kanMX4 NMA1Δ/NMA1::natNT2	This Study
		ADH3Δ/ADH3Δ:: kanMX4 YND1Δ/YND1::natNT2	This Study
		ADH3Δ/ADH3Δ:: kanMX4 FAA1Δ/FAA1::natNT2	This Study
		GUT2Δ/GUT2Δ:: kanMX4 NMA1Δ/NMA1::natNT2	This Study
		GUT2Δ/GUT2Δ:: kanMX4 YND1Δ/YND1::natNT2	This Study
		GUT2Δ/GUT2Δ:: kanMX4 FAA1Δ/FAA1::natNT2	This Study
		NMA1Δ/NMA1Δ:: kanMX4 YND1Δ/YND1::natNT2	This Study
		NMA1Δ/NMA1Δ:: kanMX4 FAA1Δ/FAA1::natNT2	This Study
		YND1Δ/YND1Δ:: kanMX4 FAA1Δ/FAA1::natNT2	This Study
S. uvarum NCYC 2669		ADH3Δ/ADH3Δ:: kanMX4 GUT2Δ/GUT2::natNT2	This Study
		ADH3Δ/ADH3Δ:: kanMX4 NMA1Δ/NMA1::natNT2	This Study
		ADH3Δ/ADH3Δ:: kanMX4 YND1Δ/YND1::natNT2	This Study
		ADH3Δ/ADH3Δ:: kanMX4 FAA1Δ/FAA1::natNT2	This Study
		GUT2Δ/GUT2Δ:: kanMX4 NMA1Δ/NMA1::natNT2	This Study
		GUT2Δ/GUT2Δ:: kanMX4 YND1Δ/YND1::natNT2	This Study
		GUT2Δ/GUT2Δ:: kanMX4 FAA1Δ/FAA1::natNT2	This Study
		NMA1Δ/NMA1Δ:: kanMX4 YND1Δ/YND1::natNT2	This Study
		NMA1Δ/NMA1Δ:: kanMX4 FAA1Δ/FAA1::natNT2	This Study
		YND1Δ/YND1Δ:: kanMX4 FAA1Δ/FAA1::natNT2	This Study
Strain background		Genotype	Reference
S. cerevisiae BY4741		MATa SUT125Δ:: kanMX4	Parker et al., 2017
		MATa SUT035Δ:: kanMX4	Parker et al., 2017
S. cerevisiae Y7092		MATα can1D::STE2pr- Sp_his5	Baryshnikova et al., 2010
S. cerevisiae Y7092		MATα ADH3Δ:: natNT2 can1D::STE2pr- Sp_his5	This Study
		MATα GUT2Δ:: natNT2 can1D::STE2pr- Sp_his5	This Study
		MATα NMA1Δ:: natNT2 can1D::STE2pr- Sp_his5	This Study
S. cerevisiae BY4741/Y7092		MATa/α SUT125Δ:: kanMX4 ADH3Δ:: natNT2	This Study
		MATa/α SUT125Δ:: kanMX4 GUT2Δ:: natNT2	This Study
		MATa/α SUT125Δ:: kanMX4 NMA1Δ:: natNT2	This Study
		MATa/α SUT125Δ:: kanMX4 ADH3Δ:: natNT2	This Study
		MATa/α SUT125Δ:: kanMX4 GUT2Δ:: natNT2	This Study
		MATa/α SUT125Δ:: kanMX4 NMA1Δ:: natNT2	This Study
