# Supplementary material for: Exploring adaptation routes to cold temperatures in the Saccharomyces genus
Source: PLoS Genet. 2025 Feb 19;21(2):e1011199. doi: 10.1371/journal.pgen.1011199 (PMC11875353; doi:10.1371/journal.pgen.1011199)
Supplement: S4 Table — (XLSX) [file pgen.1011199.s009.xlsx]

## Sheet: Sheet1
Supplementary Table S4. Epsilon values and z-scores indicating detected gene interactions.
S. cerevisiae																			S. paradoxus																			S. jurei
	Fitness Double KO			FittnessKO gene 1			Fitness KO gene 2			Epsilon										Fitness Double KO			FittnessKO gene 1			Fitness KO gene 2			Epsilon										Fitness Double KO			FittnessKO gene 1			Fitness KO gene 2			Epsilon
Interaction	R1	R2	R3	R1	R2	R3	R1	R2	R3	R1	R2	R3	Mean	SD	p value* (from t-test)	Z-score	P-value (from Z-score)		Interaction	R1	R2	R3	R1	R2	R3	R1	R2	R3	R1	R2	R3	Mean	SD	p value* (from t-test)	Z-score	P-value (from Z-score)		Interaction	R1	R2	R3	R1	R2	R3	R1	R2	R3	R1	R2
NMA1/YND1	0.672018	0.605932	0.707667	0.86579	0.83953	0.89988	0.93701	0.88695	0.93673	-0.139236	-0.138689	-0.135277	-0.146082	0.027157	<0.001**	-3.15535	<0.001**		ADH3/YND1	0.91649	0.81901	0.91537	1.01918	1.00656	1.03562	0.99055	0.98403	1.00878	-0.0930587	-0.171475	-0.129343	-0.175719	0.0602464	<0.001**	-3.83907	<0.001**		ADH3/FAA1	1.0632	1.05364	1.07088	0.9035	0.93044	0.93157	0.96904	0.9498	0.95169	0.187672	0.169908
NMA1/YND1	0.58023	0.638411		0.90106	0.88082		0.8321	0.90513		-0.169542	-0.158846								ADH3/YND1	0.77216	0.84286	0.88443	1.0281	1.01634	1.05155	0.95465	0.94073	0.97887	-0.209316	-0.113242	-0.144901							ADH3/FAA1	1.10255	1.07878	1.09428	0.94345	0.94727	0.94042	0.96371	0.95643	0.98804	0.193338	0.172783
NMA1/YND1	0.747748	0.606999	0.723612	0.90722	0.89478	0.89056	0.93954	0.89437	0.95759	-0.104621	-0.193266	-0.129179							ADH3/YND1	0.71067	0.74378	0.89694	0.94814	1.04902	1.06605	1.00762	0.96266	1.03777	-0.244695	-0.26607	-0.209375							ADH3/FAA1	0.95093	0.95088	0.93022	0.90151	0.90401	0.92591	0.91552	0.89462	0.94981	0.12558	0.142135
ADH3/YND1	0.726107	0.697708	0.748629	0.9035	0.93044	0.93157	0.93701	0.88695	0.93673	-0.120481	-0.127546	-0.124	-0.151333	0.0324388	<0.001**	-4.7843	<0.001**		YND1/FAA1	0.778171	0.698653	0.756196	0.99055	0.98403	1.00878	1.0228	0.96886	0.99025	-0.234964	-0.254735	-0.242749	-0.274379	0.0622196	<0.001**	-6.50315	<0.001**		ADH3/GUT2	1.0536	1.07626	1.06936	0.9035	0.93044	0.93157	0.86579	0.83953	0.89988	0.271355	0.295124
ADH3/YND1	0.688669	0.681445	0.75733	0.94345	0.94727	0.94042	0.9321	0.90513	0.9577	-0.19072	-0.175958	-0.14331							YND1/FAA1	0.671293	0.723584	0.765828	0.95465	0.94073	0.97887	0.98256	1.04602	0.96024	-0.266708	-0.260438	-0.174123							ADH3/GUT2	0.980085	0.939752	0.930912	0.94345	0.94727	0.94042	0.90106	0.88082	0.90987	0.129979	0.105377
ADH3/YND1	0.678589	0.610309	0.773284	0.90151	0.90401	0.92591	0.93954	0.89437	0.95759	-0.168415	-0.198211	-0.113358							YND1/FAA1	0.668677	0.53162	0.692251	1.00762	0.96266	1.03777	0.98103	0.95432	0.98389	-0.319829	-0.387066	-0.328801							ADH3/GUT2	1.10208	1.07653	1.07431	0.90151	0.90401	0.92591	0.90722	0.89478	0.89056	0.284212	0.267642
GUT2/NMA1	0.564933	0.614075	0.679452	0.9035	0.93044	0.93157	0.86579	0.83953	0.89988	-0.217309	-0.167058	-0.158849	-0.16242	0.0358977	<0.001**	-5.60912	<0.001**																					GUT2/FAA1	1.10313	1.07822	1.13967	0.86579	0.83953	0.89988	0.96904	0.9498	0.95169	0.264148	0.280837
GUT2/NMA1	0.73108	0.713669	0.71927	0.94345	0.94727	0.94042	0.90106	0.88082	0.90987	-0.119025	-0.120706	-0.13639																										GUT2/FAA1	1.11265	1.08221	1.11264	0.90106	0.88082	0.90987	0.96371	0.95643	0.98804	0.244288	0.239767
GUT2/NMA1	0.635736	0.59756	0.675597	0.90151	0.90401	0.92591	0.90722	0.89478	0.89056	-0.182132	-0.21133	-0.148982																										GUT2/FAA1	1.07298	1.10123	1.10933	0.90722	0.89478	0.89056	0.91552	0.89462	0.94981	0.242397	0.300744
GUT2/YND1	0.621702	0.621595	0.671764	0.9035	0.93044	0.93157	0.93701	0.88695	0.93673	-0.224886	-0.203659	-0.200865	-0.182261	0.0463291	<0.001**	-4.08436	<0.001**																					YND1/FAA1	1.14215	1.02113	1.10346	0.88786	0.85289	0.88869	0.96904	0.9498	0.95169	0.28178	0.211053
GUT2/YND1	0.577843	0.625629	0.725003	0.94345	0.94727	0.94042	0.8321	0.90513	0.9577	-0.207202	-0.231773	-0.175638																										YND1/FAA1	1.11971	1.05521	1.10516	0.90253	0.87136	0.90093	0.96371	0.95643	0.98804	0.249936	0.221819
GUT2/YND1	0.685164	0.655494	0.805184	0.90151	0.90401	0.92591	0.93954	0.89437	0.95759	-0.161841	-0.153026	-0.0814586																										YND1/FAA1	1.11134	1.11286	1.11606	0.9289	0.87045	0.90661	0.91552	0.89462	0.94981	0.260913	0.334139
* p values are corrected for multiple comparison																																						ADH3/NMA1	0.945559	0.703303	0.733863	1.01918	1.00656	1.03562	1.0228	0.96886	0.99025	-0.0968578	-0.271913
																																						ADH3/NMA1	0.931339	0.809901	0.81024	1.0281	1.01634	1.05155	0.98256	1.04602	0.96024	-0.078831	-0.253211
Positive interaction																																						ADH3/NMA1	0.814809	0.799263	0.833132	0.94814	1.04902	1.06605	0.98103	0.95432	0.98389	-0.115345	-0.201837
Negative interaction
Replica excluded due abnormal colony growth
Fitness values are normalized to W-T fitness
[truncated: 42 more columns]
