# Supplementary material for: Exploring adaptation routes to cold temperatures in the Saccharomyces genus
Source: PLoS Genet. 2025 Feb 19;21(2):e1011199. doi: 10.1371/journal.pgen.1011199 (PMC11875353; doi:10.1371/journal.pgen.1011199)
Supplement: S5 Table — (XLSX) [file pgen.1011199.s010.xlsx]

## Sheet: Sheet1
Supplemetary Table S5. Relative mRNA levels of ADH3, GUT2, NMA1, YND1, ADH5, and FAA1 analysed by qPCR in natural isolated strains of eight species of the Saccharomyces genus (3 technical of 3 biological replicates)
30°C
	S. cerevisiae 96.2		S. paradoxus CBS 432		S. mikatae NCYC 2888		S. jurei D5088		S. kudriavzevii CA111		S. arboricola CBS 10644		S. eubayanus PYCC 6148		S. uvarum NCYC 2669
Genes	Mean	SD	Mean	SD	Mean	SD	Mean	SD	Mean	SD	Mean	SD	Mean	SD	Mean	SD
ADH3	0.0386696	0.011655	0.0158933	0.007637	0.118092	0.001896	0.142085	0.00245557	0.143904	0.00959002	0.138393	0.003929	0.0382371	0.0049974	0.0504919	0.00638299
GUT2	0.109948	0.0144077	0.16035	0.0119804	0.136347	0.003711	0.14983	0.0219833	0.153725	0.0333419	0.094617	0.00639	0.174385	0.015064	0.180086	0.0214478
NMA1	0.102897	0.0148144	0.0992637	0.00746684	0.132357	0.010535	0.0980035	0.00553077	0.119407	0.0161317	0.060385	0.012195	0.0344176	0.0195955	0.0935807	0.0113098
YND1	0.0707872	0.0108354	0.0839789	0.00317303	0.145405	0.00528	0.0893838	0.00928	0.091049	0.0152871	0.075513	0.007311	0.0734991	0.00345562	0.0907312	0.00582044
ADH5	0.0909717	0.0109535	0.0325	0.002837	0.11873	0.01827	0.174916	0.00446233	0.0926497	0.0272132	0.083738	0.005342	0.188927	0.00575691	0.191578	0.00397197
FAA1	0.044282	0.00978	0.034106	0.012736	0.046922	0.008373	0.033975	0.00382992	0.033135	0.006382	0.047414	0.003829	0.029901	0.0018272	0.022598	0.00192872
10°C
	S. cerevisiae96.2		S. paradoxusCBS 432		S. mikataeNCYC 2888		S. jureiD5088		S. kudriavzeviiCA111		S. arboricola CBS 10644		S. eubayanusPYCC 6148		S. uvarumNCYC 2669
Genes	Mean	SD	Mean	SD	Mean	SD	Mean	SD	Mean	SD	Mean	SD	Mean	SD	Mean	SD
ADH3	0.0055256	0.013163	0.0223863	0.00767445	0.083555	0.008367	0.108445	0.0110581	0.102995	0.016917	0.012251	0.013266	0.012815	0.0189826	0.0113921	0.00735847
GUT2	0.0114782	0.00526621	0.165767	0.00220406	0.115114	0.015824	0.150141	0.0131637	0.142163	0.0127379	0.0122099	0.013198	0.0338084	0.0132647	0.0152689	0.00135757
NMA1	0.00447731	0.00670229	0.0675935	0.0123892	0.103604	0.010218	0.0951853	0.00355802	0.153622	0.0123613	0.02457	0.011448	0.000692031	0.0116839	0.0137226	0.0115898
YND1	0.00360197	0.00478408	0.0792228	0.0188463	0.11701	0.0097	0.0950764	0.0035092	0.12228	0.00326046	0.01773	0.007374	0.00682268	0.00299001	0.0327676	0.00726883
ADH5	0.0143251	0.00164859	0.078998	0.0106891	0.11669	0.0101	0.1315	0.0125239	0.133389	0.0051803	0.01789	0.007417	0.0254554	0.00340858	0.00578231	0.00487646
FAA1	0.048964	0.0054828	0.033456	0.012375	0.049804	0.009473	0.034969	0.013975	0.048001	0.019463	0.058821	0.0072563	0.035991	0.012273	0.029684	0.00352
