# Supplementary material for: Exploring adaptation routes to cold temperatures in the Saccharomyces genus
Source: PLoS Genet. 2025 Feb 19;21(2):e1011199. doi: 10.1371/journal.pgen.1011199 (PMC11875353; doi:10.1371/journal.pgen.1011199)
Supplement: S6 Table — The total number (#) of amino acids changes refers to changes in S. kudriavzevii. *Site of amino acid change that affect protein function. (XLSX) [file pgen.1011199.s011.xlsx]

## Sheet: Sheet1
Supplementary Table S6. Number of amino acids changes and their potential effect on the proteins, obtained by SIFT analysis using S. cerevisiae sequences as reference. The total number (#) of amino acids changes refers to changes in S. kudriavzevii. *Site of amino acid change that affect protein function.
	Gene	# aa change	Regions of the protein affected
YMR083W	ADH3	0	N/A
YIL155C	GUT2	1	Conserved region affected
YLR328W	NMA1	0	N/A
YER005W	YND1	7	Conserved region affected; Phosphorylation affected at S579*
YOR317W	FAA1	0	N/A
YBR145W	ADH5	1	Conserved region affected
