# Supplementary material for: Exploring adaptation routes to cold temperatures in the Saccharomyces genus
Source: PLoS Genet. 2025 Feb 19;21(2):e1011199. doi: 10.1371/journal.pgen.1011199 (PMC11875353; doi:10.1371/journal.pgen.1011199)
Supplement: S7 Table — (XLSX) [file pgen.1011199.s012.xlsx]

## Sheet: Sheet1
Supplementary Table S7. The number of amino acid substitutions of Adh3p and Ynd1p sequences between five Saccharomyces species are shown
	Ynd1p (630 aa)	S. kudriavzevii	S. cerevisiae	S. paradoxus	S. jurei	S. eubayanus
	S. kudriavzevii	0
	S. cerevisiae	96	0
	S. paradoxus	102	58	0
	S. jurei	107	83	91	0
	S. eubayanus	93	106	107	109	0
	Adh3p (375 aa)	S. kudriavzevii	S. cerevisiae	S. paradoxus	S. jurei	S. eubayanus
	S. kudriavzevii	0
	S. cerevisiae	15	0
	S. paradoxus	17	2	0
	S. jurei	16	6	8	0
	S. eubayanus	20	15	15	15	0
