# Supplementary material for: Exploring adaptation routes to cold temperatures in the Saccharomyces genus
Source: PLoS Genet. 2025 Feb 19;21(2):e1011199. doi: 10.1371/journal.pgen.1011199 (PMC11875353; doi:10.1371/journal.pgen.1011199)
Supplement: S8 Table — (XLSX) [file pgen.1011199.s013.xlsx]

## Sheet: Sheet1
Supplementary Table S8. List of plasmids used in this study
Plasmids
Name (background)		Description	Source
pUG-6		pUG-6 containing the loxP-kanMX-loxP	Carter & Delneri, 2010
pRS418		Insert is NatMX (clonNAT resistance) from EcoRI-cut p4339. Backbone is NcoI-cut pRS410 (CEN plasmid).	Fred Cross Lab
pJP001		Pk*-ADH3 –ADH3 S. cerevisiae allele	This study
pJP002		Pk-ADH3 –ADH3 S. paradoxus allele	This study
pJP003		Pk-ADH3 –ADH3 S. jurei allele	This study
pJP004		Pk-ADH3 –ADH3 S. eubayanus allele	This study
pJP005		ADH3 S. cerevisiae promoter –Ak**-ADH3	This study
pJP006		ADH3 S. paradoxus promoter –Ak-ADH3	This study
pJP007		ADH3 S. jurei promoter –Ak-ADH3	This study
pJP008		ADH3 S. eubayanus promoter –Ak-ADH3	This study
pJP009		Pk-YND1 –YND1 S. cerevisiae allele	This study
pJP010		Pk-YND1 –YND1 S. paradoxus allele	This study
pJP011		Pk-YND1 –YND1 S. jurei allele	This study
pJP012		Pk-YND1 –YND1 S. eubayanus allele	This study
pJP013		YND1 S. cerevisiae promoter –Ak-YND1	This study
pJP014		YND1 S. paradoxus promoter –Ak-YND1	This study
pJP015		YND1 S. jurei promoter –Ak-YND1	This study
pJP016		YND1 S. eubayanus promoter –Ak-YND1	This study
pJPC01		ADH3 S. cerevisiae promoter –ADH3 S. cerevisiae allele	This study
pJPC02		ADH3 S. paradoxus promoter –ADH3 S. paradoxus allele	This study
pJPC03		ADH3 S. jurei promoter –ADH3 S. jurei allele	This study
pJPC04		ADH3 S. eubayanus promoter –ADH3 S. eubayanus allele	This study
pJPC05		YND1 S. cerevisiae promoter –YND1 S. cerevisiae allele	This study
pJPC06		YND1 S. paradoxus promoter –YND1 S. paradoxus allele	This study
pJPC07		YND1 S. jurei promoter –YND1 S. jurei allele	This study
pJPC08		YND1 S. eubayanus promoter –YND1 S. eubayanus allele	This study
		*Pk = S. kudriavzevii promoter
		**Ak = S. kudriavzevii allele
