# Supplementary material for: Exploring adaptation routes to cold temperatures in the Saccharomyces genus
Source: PLoS Genet. 2025 Feb 19;21(2):e1011199. doi: 10.1371/journal.pgen.1011199 (PMC11875353; doi:10.1371/journal.pgen.1011199)
Supplement: S9 Table — (XLSX) [file pgen.1011199.s014.xlsx]

## Sheet: Sheet1
Supplementary Table S9. Fitness scores (Area under the curve) of mutants carrying S. kudriavzevii promoter or CDS
	fitness
	pRS418 plasmid with S. kudriavzevii ADH3 promoter		pRS418 plasmid with S. kudriavzevii ADH3 CDS		prs418 plasmid with S. kudriavzevii YND1 promoter		prs418 plasmid with S. kudriavzevii YND1 CDS
	10°C	30°C	10°C	30°C	10°C	30°C	10°C	30°C
S. cerevisiae	45.4409	40.4009	28.0718	38.3173	41.9318	35.7557	33.7191	50.5807
	48.4605	40.6242	25.8517	37.6378	44.3416	42.1685	32.6321	42.9083
	46.1123	40.6427	26.445	46.3959	42.253	45.4949	35.8736	50.8463
	45.192	38.7421	27.7199	38.3939	46.2233	39.6272	34.879	48.038
	44.6438	40.6423	28.1254	36.7975	45.3413	42.9667	32.1908	47.07
	47.3495	38.9547	27.5649	36.3809	46.5489	41.0415	34.0397	47.0335
S. paradoxus	37.7262	36.4283	22.7885	29.6645	37.0624	32.8473	21.289	31.4042
	40.094	24.3089	22.0343	34.8772	40.1301	31.2689	23.6251	31.5471
	35.5832	20.6812	22.1694	32.6374	36.712	25.9916	22.0104	32.3588
	36.7282	27.6515	21.0464	38.3556	37.9835	31.9306	22.2093	32.469
	39.0142	23.4826	21.4001	34.1656	36.3733	27.7705	22.5888	31.185
	39.7184	30.2384	24.8802	34.3039	38.9286	33.0163	22.6456	32.467
S. jurei	26.6352	57.0514	14.8433	31.578	26.9421	31.4469	20.8823	34.8269
	25.4005	58.4356	15.5425	33.2934	26.7947	31.2551	18.2923	34.1043
	27.7228	61.35	15.0091	35.4815	25.9027	31.1943	19.4808	33.1373
	27.8465	63.6154	15.5137	32.3464	27.5276	36.0277	18.0735	32.5225
	25.838	57.7864	15.7523	33.0215	26.769	34.1661	18.8079	33.6438
	27.112	55.1939	17.9671	32.6902	26.7251	34.2336	19.1254	33.5618
S. eubayanus	28.8797	28.4664	18.6922	29.4323	26.0859	31.384	21.1235	35.1219
	29.5866	27.3675	18.401	28.3578	26.2765	28.7624	18.4747	32.6242
	30.7697	30.2397	18.5449	30.5361	24.7905	30.3593	19.6586	34.0265
	28.4466	28.4543	19.5003	30.914	26.4147	30.7352	19.7454	28.921
	28.0189	28.8185	18.5688	29.2018	25.7544	29.2239	19.5801	33.3179
	28.9662	30.6856	18.8715	30.8976	25.1202	29.1699	18.764	33.72
Wild-types	10°C			30°C
	Mean	SD	N	Mean	SD	N
S. cerevisiae	34.4261	2.92278	6	40.3636	0.711898	6
S. paradoxus	27.3607	0.348714	6	33.5279	1.27949	6
S. jurei	19.4468	3.74286	6	35.4888	5.20562	6
S. eubayanus	21.0774	1.63511	6	30.1705	0.832762	6
