# Supplementary material for: Exploring adaptation routes to cold temperatures in the Saccharomyces genus
Source: PLoS Genet. 2025 Feb 19;21(2):e1011199. doi: 10.1371/journal.pgen.1011199 (PMC11875353; doi:10.1371/journal.pgen.1011199)
Supplement: S10 Table — (XLSX) [file pgen.1011199.s015.xlsx]

## Sheet: MatrixOutput
Supplementary Table S10. Position and sequence of TATA boxes in ADH3 and YND1 promoters
ADH3 promoter
Species	Distance of TATA box from start codon (bp)	TATA box sequence
S. kudriavzevii	133	TATAAAA
S. cerevisiae	138	TATAAAA
S. paradoxus	137	TATAAAA
S. jurei	138	TATATAA
S. eubayanus	153	TATAAAA
YND1 promoter
Species	Distance of TATA box from start codon (bp)	TATA box sequence
S. kudriavzevii	86	TATATA
S. cerevisiae	83	TATATA
S. paradoxus	82	TATATA
S. jurei	84	TATATA
S. eubayanus	83	TATATA
