# Supplementary material for: Exploring adaptation routes to cold temperatures in the Saccharomyces genus
Source: PLoS Genet. 2025 Feb 19;21(2):e1011199. doi: 10.1371/journal.pgen.1011199 (PMC11875353; doi:10.1371/journal.pgen.1011199)
Supplement: S11 Table — (XLSX) [file pgen.1011199.s016.xlsx]

## Sheet: Sheet1
Supplementary Table S11. Maximum growth rates at a temperature gradient on three replicas
	Temperature (Celsius)
		10	15	20	25	30	35	40
S. cerevisiae	Mean	0.0421755	0.051538	0.0673884	0.213481	0.309443	0.367941	0.264071
	SD	0.00481993	0.00677608	0.00219967	0.00403663	0.00203412	0.014533	0.00668323
S. paradoxus	Mean	0.06971	0.0771896	0.0939403	0.187472	0.259067	0.0782786	No growth
	SD	0.00280741	0.00151699	0.000469106	0.000871347	0.00334266	0.012811
S. mikatae	Mean	0.0677193	0.0668383	0.0845617	0.227349	0.277649	0.163953	No growth
	SD	0.00724	0.00216879	0.00244151	0.00321885	0.0126064	0.0492195
S. jurei 1	Mean	0.0531312	0.0588197	0.0755268	0.198079	0.218009	No growth
	SD	0.00326656	0.00151924	0.00415183	0.00309625	0.00124471
S. jurei 2	Mean	0.0663555	0.0606047	0.0751207	0.184037	0.256826	No growth
	SD	0.00856849	0.00180423	0.00331932	0.00698228	0.00409412
S. kudriavzevii	Mean	0.0949046	0.0656731	0.0706609	0.159499	0.155536	No growth
	SD	0.00256792	0.00871726	0.00197115	0.00527977	0.00110039
S. arboricola	Mean	0.0701005	0.0795271	0.0787526	0.142046	0.168532	0.0476936	No growth
	SD	0.00167355	0.00825506	0.00128806	0.001815	0.00355974	0.00370659
S. eubayanus	Mean	0.0673474	0.0753762	0.0901345	0.178692	0.175066	0.0697153	No growth
	SD	0.00598686	0.00982226	0.00304761	0.00426179	0.00597005	0.0218441
S. uvarum	Mean	0.0676249	0.0650768	0.0720344	0.16689	0.184216	No growth
	SD	0.0130487	0.00815672	0.0039625	0.00197517	0.00223215
