# Supplementary material for: Exploring adaptation routes to cold temperatures in the Saccharomyces genus
Source: PLoS Genet. 2025 Feb 19;21(2):e1011199. doi: 10.1371/journal.pgen.1011199 (PMC11875353; doi:10.1371/journal.pgen.1011199)
Supplement: S12 Table — (XLSX) [file pgen.1011199.s017.xlsx]

## Sheet: Sheet1
Supplementary Table S12. Oligos for kanMX and cloNAT amplification and gene expression measure and accession numbers of the genomes used to create oligos
S. cerevisiae	Accession: GCF_000146045.2
Name	Oligo sequence
S. ce ADH3 For Up	TCACAGTTAAAACTAGGAATAGTATAGTCATAAGTTAACACCATCCGTACGCTGCAGGTCGAC
S. ce ADH3 Rev Down	TATAAACAAAGACTTTCATAAAAAGTTTGGGTGCGTAACACGCTAGCATAGGCCACTAGTGGATCTG
S. ce GUT2 For Up	CGTGCTATTGCCATCACTGCTACAAGACTAAATACGTACTAATATCGTACGCTGCAGGTCGAC
S. ce GUT2 Rev Down	CTCTTGTGAATGTTATCTTTGTCACCCTTAACTATCATGATCGATGCATAGGCCACTAGTGGATCTG
S. ce NMA1 For Up	TTGCGTCAATTACTTATACCAGGGATAGAAAAAAAAAAAGGAAACCGTACGCTGCAGGTCGAC
S. ce NMA1 Rev Down	AAAGAGAAAGATGAAAGAAAGAACGAAGCAATTCCGGACGGCAAAGCATAGGCCACTAGTGGATCTG
S. ce YND1 For Up	TACTATATCTAACGTGGCTTTTTTTATTTCCCCGTCTGCCCTCTTCGTACGCTGCAGGTCGAC
S. ce YND1 Rev Down	TGAGAAGTATATGCGCTTCTATTTATGGCACATACACCACCACATGCATAGGCCACTAGTGGATCTG
S. ce ADH5 For Up	ACCTAAGAAAATTATTTAACTACATATCTACAAAATCAAAGCATCCGTACGCTGCAGGTCGAC
S. ce ADH5 Rev Down	TTATATAAAAAGTAAAAATATATTCATCAAATTCGTTACAAAAGAGCATAGGCCACTAGTGGATCTG
S. ce FAA1 For Up	CAATAAAAACTAGAACAAACACAAAAGACAAAAAAAGACAACAATCGTACGCTGCAGGTCGAC
S. ce FAA1 Rev Down	TGCTTTAGTATGATGAGGCTTTCCTATCATGGAAATGTTGATCCAGCATAGGCCACTAGTGGATCTG
S. paradoxus	Accession: GCA_002079055.1
Name	Oligo sequence
S. pa ADH3 For Up	CACAACTTTAGGGAACTAGGAATAATATAGTCGTAAATTTACATCCGTACGCTGCAGGTCGAC
S. pa ADH3 Rev Down	TATAAACTACGACTTTCATAGAAAATTTGGGTGCGTAAGACGCTAGCATAGGCCACTAGTGGATCTG
S. pa GUT2 For Up	TAGGCTCTATTGCCTCTTTTTTTCATATTTTAAAATAGGTTTTTTCGTACGCTGCAGGTCGAC
S. pa GUT2 Rev Down	GTGCTATCGCCATCACTGCTACAAGAACTAAATAGGTACTAATATGCATAGGCCACTAGTGGATCTG
S. pa NMA1 For Up	GCTAGCGTCAAGTAATTACACCAGGAATAAAAAAAAAGAAGAAAACGTACGCTGCAGGTCGAC
S. pa NMA1 Rev Down	TAAAGAGAAAGATGAAAAAAGAACGAAGCAATTCCGGATGGCAAAGCATAGGCCACTAGTGGATCTG
S. pa YND1 For Up	CATTATATCTAGCGTGGCTTTTTTTATCTTCCCGTCTGCCCTCTTCGTACGCTGCAGGTCGAC
S. pa YND1 Rev Down	GAGAGAAAGTGTATGTTTATTTATGCGCAAATTTCTCTACCGTATGCATAGGCCACTAGTGGATCTG
S. pa ADH5 For Up	ACCTGAAAAGGTTATTCTACCATATATTAACACAATCTAAACACCCGTACGCTGCAGGTCGAC
S. pa ADH5 Rev Down	TTCATATAAAAGTAATAATATATTCATCAAAATCGTTACAAAAGAGCATAGGCCACTAGTGGATCTG
S. pa FAA1 For Up	TACAAAGACCAGAACAAACACAAAAGACAAAAAAAAGACAACAATCGTACGCTGCAGGTCGAC
S. pa FAA1 Rev Down	GGGCTTTAGTATAACGAGGCTTGCTATCGTGGAGATGTAGCTCCAGCATAGGCCACTAGTGGATCTG
S. mikatae	Accession: SRX055454
Name	Oligo sequence
S. mi ADH3 For Up	TCACCATCTCACAGAACTAAAATAATATATTCATAAAATTACATTCGTACGCTGCAGGTCGAC
S. mi ADH3 Rev Down	TATAAACAAAGACCTTCATACAAAGTTTGAGAGTGTAACACGCTCGCATAGGCCACTAGTGGATCTG
S. mi GUT2 For Up	TGCTATCGTTCATCACTGCTGCAAGAACTACTTAGGTACCAGAATCGTACGCTGCAGGTCGAC
S. mi GUT2 Rev Down	CAGATTTTTTTAAAATTATCATTTGTCCTCATTATCACGATTATCGCATAGGCCACTAGTGGATCTG
S. mi NMA1 For Up	ATAACTGCTGGTTGTCAAGTGATTAAATTAGGAACGAAAAAAAACCGTACGCTGCAGGTCGAC
S. mi NMA1 Rev Down	ATACAGAGAAGAATAAAAAAAAAGGGAAGAATTTTGGACGGCTAAGCATAGGCCACTAGTGGATCTG
S. mi YND1 For Up	TCATTATCTAACGTTGCTTTTTTTTACATTGCTGTCTGCCCTCTTCGTACGCTGCAGGTCGAC
S. mi YND1 Rev Down	TAAGTATGTTTTTTTTTTTTTCATGCGCTAGTTTCTCGACCACATGCATAGGCCACTAGTGGATCTG
S. mi ADH5 For Up	GCCCTGAAAGTTTATTCTCCTACACATCAACTTAATACAGACATCCGTACGCTGCAGGTCGAC
S. mi ADH5 Rev Down	CATTCATATAAAAGTAAAGATATTTTCATTAAATTCGTTACAGAGGCATAGGCCACTAGTGGATCTG
S. mi FAA1 For Up	ATTTTATCACTTTCTCTCCTTTCCTGAAAGCTGACATGAGCATACCGTACGCTGCAGGTCGAC
S. mi FAA1 Rev Down	ATGAAATACTGTATATGAATAGGCAAACAGAATAAAATGTTAGTTGCATAGGCCACTAGTGGATCTG
S. jurei	Accession: GCA_900290405.1
Name	Oligo sequence
S. ju ADH3 For Up	TCACAACATCTTAGTACTAGAATAATATATTCATAAAATCACATCCGTACGCTGCAGGTCGAC
S. ju ADH3 Rev Down	TATAAACAAAGACTTTCGTACAAAGTTTGAGTGCGTAACACGCTCGCATAGGCCACTAGTGGATCTG
S. ju GUT2 For Up	TGCTATCGTCCATTACTGTTGCAAGAACTACTTAGGCACCAGAATCGTACGCTGCAGGTCGAC
S. ju GUT2 Rev Down	TTAGACGCCAAAAGTCTTTATAAAGTTCACAGTTTTTTCAAGTTCGCATAGGCCACTAGTGGATCTG
S. ju NMA1 For Up	AATAACTGCCAGTTGTCAAGCAATTACATTAGGAACAAAAAAAAACGTACGCTGCAGGTCGAC
S. ju NMA1 Rev Down	AATACAGAGAAGGATAAAAAAAAGAAAATAATTCCAAACGGCTAAGCATAGGCCACTAGTGGATCTG
S. ju YND1 For Up	TTATCTTATTCAACGTCGCTTTTTTACATTTCTGTCTGCCCTCTTCGTACGCTGCAGGTCGAC
S. ju YND1 Rev Down	ATATAAGTATGTGTTATTTTTCATGCGCTAATTTCTCGACCACATGCATAGGCCACTAGTGGATCTG
S. ju ADH5 For Up	GCACCTGAAGGTTATTCTACTACACATCAACTTAATACAAATATCCGTACGCTGCAGGTCGAC
S. ju ADH5 Rev Down	TTCGTATAAAAGTAAAGATATATTCATCAAATTCGTTACAGAGAGGCATAGGCCACTAGTGGATCTG
S. ju FAA1 For Up	ATAATAAAGAACAAGACAAACACAAAAACTGTAAAAGACAACAAACGTACGCTGCAGGTCGAC
S. ju FAA1 Rev Down	CGTTTATAGTATAGTGAGGTTTGCCGCCATAGAAAAGACGCCTAAGCATAGGCCACTAGTGGATCTG
S. kudriavzevii	Accession: SRX055456
Name	Oligo sequence
S. ku ADH3 For Up	CACCATTGTAGGAAACTAGAAAAAGTATATTCATAAAAATTCATCCGTACGCTGCAGGTCGAC
S. ku ADH3 Rev Down	TACAAACAAAGACTTTTCTATGGAGTCTGCGTGCTTCGCACGCTCGCATAGGCCACTAGTGGATCTG
S. ku GUT2 For Up	AAGAGCTGCTGCTGCTGCTGCTGCCATCGCCACGGCCACAGGATCCGTACGCTGCAGGTCGAC
S. ku GUT2 Rev Down	TGAAGTTTATAGTTTTTTCAAGTTCCCATTGCCTCTTCTTCTCGGGCATAGGCCACTAGTGGATCTG
S. ku NMA1 For Up	AAACGAACTGTTTACTTTACTGACGATTATATGGACATTTATCGTCGTACGCTGCAGGTCGAC
S. ku NMA1 Rev Down	TGTAAAGAGAAAGATAAAAGGAACGAAGCGATTCGGAACAGCAAAGCATAGGCCACTAGTGGATCTG
S. ku YND1 For Up	ACATTCAACGAGGCTTTTTACCTTCCCCCCTTTTCCCTTTTTCTTCGTACGCTGCAGGTCGAC
S. ku YND1 Rev Down	ATATGCGCGTGTAGTTCTGTATATGTGTTAATTCACCCGCTAGAAGCATAGGCCACTAGTGGATCTG
S. ku ADH5 For Up	TATCTAAAAAACTGTTCTACGACGTATCAGCACAACCCACTTACCCGTACGCTGCAGGTCGAC
S. ku ADH5 Rev Down	TGTTCATGTAAAATTAGGGATATACTAGTCAAATTATTTAAAGAAGCATAGGCCACTAGTGGATCTG
S. ku FAA1 For Up	CTCTTTCCCGCTTGAATCTTGAAAAAACTAAGCAAGCACGCATCACGTACGCTGCAGGTCGAC
S. ku FAA1 Rev Down	TGCTGTTATGGATGGGAGACTTAAAATAAGAAATGATGCCTTTTTGCATAGGCCACTAGTGGATCTG
S. arboricola	Accession: GCA_000292725.1
Name	Oligo sequence
S. ar ADH3 For Up	CACCATTGTAGGAAACTAGAAAAAGTATATTCATAAAAATTCATCCGTACGCTGCAGGTCGAC
S. ar ADH3 Rev Down	TACAAACAAAGACTTTTCTATGGAGTCTGCGTGCTTCGCACGCTCGCATAGGCCACTAGTGGATCTG
S. ar GUT2 For Up	AAGAGCTGCTGCTGCTGCTGCTGCCATCGCCACGGCCACAGGATCCGTACGCTGCAGGTCGAC
S. ar GUT2 Rev Down	TGAAGTTTATAGTTTTTTCAAGTTCCCATTGCCTCTTCTTCTCGGGCATAGGCCACTAGTGGATCTG
S. ar NMA1 For Up	AAACGAACTGTTTACTTTACTGACGATTATATGGACATTTATCGTCGTACGCTGCAGGTCGAC
S. ar NMA1 Rev Down	TGTAAAGAGAAAGATAAAAGGAACGAAGCGATTCGGAACAGCAAAGCATAGGCCACTAGTGGATCTG
S. ar YND1 For Up	ACATTCAACGAGGCTTTTTACCTTCCCCCCTTTTCCCTTTTTCTTCGTACGCTGCAGGTCGAC
S. ar YND1 Rev Down	ATATGCGCGTGTAGTTCTGTATATGTGTTAATTCACCCGCTAGAAGCATAGGCCACTAGTGGATCTG
S. ar ADH5 For Up	TATCTAAAAAACTGTTCTACGACGTATCAGCACAACCCACTTACCCGTACGCTGCAGGTCGAC
S. ar ADH5 Rev Down	TGTTCATGTAAAATTAGGGATATACTAGTCAAATTATTTAAAGAAGCATAGGCCACTAGTGGATCTG
S. ar FAA1 For Up	TTTTTCCACCGCTAAAAGCTTGGAATTTTAGCACACATCGCAACACGTACGCTGCAGGTCGAC
S. ar FAA1 Rev Down	CTTTTTCCACTTCAGGCTTGACAGCGGCTAAAATCTCTCTTCTCTGCATAGGCCACTAGTGGATCTG
S. eubayanus	Accession: GCA_001298625.1
Name	Oligo sequence
S. eu ADH3 For Up	CTCATTTGTAGTCGAGTACAAACAACATACTTATAGAACCACATCCGTACGCTGCAGGTCGAC
S. eu ADH3 Rev Down	TTATAAACAGAGACTCTCATACAAAGTTTGGTGCCCAACACGCTCGCATAGGCCACTAGTGGATCTG
S. eu GUT2 For Up	GAGAAGGGCGACTTTGCCTCGGGCACGTCGTCCAAGTCCACCAAGCGTACGCTGCAGGTCGAC
S. eu GUT2 Rev Down	GAAATTAGCCAATAGTGGCGAGCATCATCATCATGGTCATCATCAGCATAGGCCACTAGTGGATCTG
S. eu NMA1 For Up	GTCAGGCAGGTAAACCGAAGTTGAATAAAAAAAACTGAAACAATACGTACGCTGCAGGTCGAC
S. eu NMA1 Rev Down	TCATTCCTTGTTCCCAAGAACTTGCTTGACAGGCTCGGTTTGGTCGCATAGGCCACTAGTGGATCTG
S. eu YND1 For Up	AATCACACTAAACGTGGCTTTCTCACCTTCCCCTTTTTCCCTCCCCGTACGCTGCAGGTCGAC
S. eu YND1 Rev Down	GTGTGTATGCGTGTGTACAAAATGTGCTAATTTCTACGCTAAGACGCATAGGCCACTAGTGGATCTG
S. eu ADH5 For Up	ATAATTCAAAAATTCTGGTCTACTATATATCAACGCAACCTAACTCGTACGCTGCAGGTCGAC
S. eu ADH5 Rev Down	TTTGTGATTATTTAAGATCAAAGATTCGTTATATTCGTTAAAAGAGCATAGGCCACTAGTGGATCTG
S. eu FAA1 For Up	GACAAGACCAAAGTTAACAAACAAACAAACAAACAAACAAACAGTCGTACGCTGCAGGTCGAC
S. eu FAA1 Rev Down	TGCAAATTTCCTACCTCGAATGAAATGTCGCTCTCTTAAGAGCCGGCATAGGCCACTAGTGGATCTG
S. uvarum	Accession: SRX055453
Name	Oligo sequence
S. uv ADH3 For Up	CTCATTTGTAGTCGAGTACAAACAACATACTTATAGAACCACATCCGTACGCTGCAGGTCGAC
S. uv ADH3 Rev Down	TTATAAACAGAGACTCTCATACAAAGTTTGGTGCCCAACACGCTCGCATAGGCCACTAGTGGATCTG
S. uv GUT2 For Up	GAGAAGGGCGACTTTGCCTCGGGCACGTCGTCCAAGTCCACCAAGCGTACGCTGCAGGTCGAC
S. uv GUT2 Rev Down	GAAATTAGCCAATAGTGGCGAGCATCATCATCATGGTCATCATCAGCATAGGCCACTAGTGGATCTG
S. uv NMA1 For Up	GTCAGGCAGGTAAACCGAAGTTGAATAAAAAAAACTGAAACAATACGTACGCTGCAGGTCGAC
S. uv NMA1 Rev Down	TCATTCCTTGTTCCCAAGAACTTGCTTGACAGGCTCGGTTTGGTCGCATAGGCCACTAGTGGATCTG
S. uv YND1 For Up	AATCACACTAAACGTGGCTTTCTCACCTTCCCCTTTTTCCCTCCCCGTACGCTGCAGGTCGAC
S. uv YND1 Rev Down	GTGTGTATGCGTGTGTACAAAATGTGCTAATTTCTACGCTAAGACGCATAGGCCACTAGTGGATCTG
S. uv ADH5 For Up	ATAATTCAAAAATTCTGGTCTACTATATATCAACGCAACCTAACTCGTACGCTGCAGGTCGAC
S. uv ADH5 Rev Down	TTTGTGATTATTTAAGATCAAAGATTCGTTATATTCGTTAAAAGAGCATAGGCCACTAGTGGATCTG
S. uv FAA1 For Up	TCGGGACAAGAACAAGAACAAAAAAAAAAGACAAGACAATATAGTCGTACGCTGCAGGTCGAC
S. uv FAA1 Rev Down	GGTGTGGTGTGGCAAAATTTCCCCCTCGAATGAAATGCTACTCTCGCATAGGCCACTAGTGGATCTG
Oligos used in qRT-PCR
Target (species and gene)	Primer Name	Sequence 5’ – 3’
Sce & Spa ADH3	ADH3 cpF	GTGGCCCTCATGGTGTCATT
	ADH3 cpR	TTAGCGGGCAAACCAACCAA
Seu & Suv ADH3	ADH3 euuF	TGGCCCTCAAGGTGTCATCA
	ADH3 euuR	TTGACGTAGGCATTGGCTGA
Sku & Sju ADH3	ADH3 jkF	TGTGAATCAGGCCACGAATC
	ADH3 jkR	GCACATAATATTGGGGCCAC
Sce & Spa GUT2	GUT2 cpF	TGGTAAGGTTATCGGTGCCG
	GUT2 cpR	CGGTCCATTTGCAAAATGGC
Seu & Suv GUT2	GUT2 euF	TTCTCAGGGGGTTTGCTGAA
	GUT2 euR	ACGAACACGGTTCAAGATTG
Sju GUT2	GUT2 jF	AAACGACAACTCCAAGGCCA
	GUT2 jR	ATGTCCTTCGGGCAGTAGAA
Sku GUT2	GUT2 kF	ATTCTATGACTTCTTCGCCG
	GUT2 kR	TACACAAGCGAGGCCTTCAA
Suv GUT2	GUT2 uF	ACAGATGGCCGAAGAAACCA
	GUT2 uR	ACGTAGTTCTGCGTCCATTC
Sce & Spa NMA1	NMA1 cpF	TGGCCCCATCCTACCATAGA
	NMA1 cpR	AGACCTTGGCAGTTCTTGTG
Seu & Suv NMA1	NMA1 euuF	GACGACTTTCAACCGCTGTC
	NMA1 euuR	TTTTGGACACCCCTGGTCTC
*Sju NMA1	NMA1 jF	TGGAATCGTTCGTCAGGCAA
	NMA1 jR	GAAAAGGACCCACACGCTAC
*Sku NMA1	NMA1 kF	TTCAAGCCACCATCTCCAGA
	NMA1 kR	TGCATCTATGGAGGAGTTCG
Sce & Spa YND1	YND1 cpF	TGAATACGTCGTTGGCAGTG
	YND1 cpR	ACATGCCTTGTGATGACGAG
Seu & Suv YND1	YND1 euuF	ATTCATGGACATGGGCGGTG
	YND1 euuR	GCAGGTCCCCATTAACGCTT
Sju YND1	YND1 jF	TGGTGCCAATCAAGCTAGAA
	YND1 jR	GGCATGCATGGATCGTTCAA
Sku YND1	YND1 kF	ATTGCATTTGCGCCACATGA
	YND1 kR	CCACGTGCTTACGAACACAT
Seu ADH5	ADH5 euF	TGTTCAAGCTGCTCACATCC
	ADH5 euR	AGCATATTGGATGGCCAGAG
Suv ADH5	ADH5 uF	TTTTGTGTGCAGGGGTTACA
	ADH5 uR	CTCCCCTTCGTCAATACCAA
Sku & Sju ADH5	ADH5 jkF	CTTGGTTGGTATGCCAGCTC
	ADH5 jkR	TCCAAAGCCTCCCTTGTATC
Sce FAA1	FAA1 SceF	AACGGTGGTTCTCCAATCAG
	FAA1 SceR	GGCACCTGTGATCCAAACTT
Spa FAA1	FAA1 SpaF	TTGGGAATCATGCAACAGAA
	FAA1 SpaR	CGGACGTAACATAGCCGTTT
Smi FAA1	FAA1 SmiF	AGGTGAATGGGAAGCAAATG
	FAA1 SmiR	CCGGCTTAGTTTTGGATTGA
Sju FAA1	FAA1 SjuF	AGGTGAATGGGAAGCAAATG
	FAA1 SjuR	CCGGCTTAGTTTTGGATTGA
Sku FAA1	FAA1 SkuF	TATAAGGCTGCCAAGGATGG
	FAA1 SkuR	GAACCCACACCACCAATACC
Sar FAA1	FAA1 SarF	AGGTGAATGGGAAGCAAATG
	FAA1 SarR	CCGGCTTAGTTTTGGATTGA
Seu FAA1	FAA1 SeuF	TGATCCATTCTTTGGTGCAA
	FAA1 SeuR	GGCCCAATTTCAAAAGTTCA
Suv FAA1	FAA1 SuvF	TGATCCATTCTTTGGTGCAA
	FAA1 SuvR	GGCCCAATTTCAAAAGTTCA
All species ACT1	ACT1 F	ACGAATTGAGAGTTGCCCCA
	ACT1 R	CAAAGCTTCTGGGGCTCTGA
Table of Oligos used to incorporate native Saccharomyces promoter + S. kudriavzevii allele into plasmid prs418 via Gibson Assembly
Name	Primer 5′ (overlap/spacer/ANNEAL) 3′
YND1 Sc promoter + Sk alelle
pRS418_fwd	ATTCCTGCAGCCCGGGGGATC
pRS418_rev	TCGATATCAAGCTTATCGATACCGTCGAC
YND1 Sc Promoter_fwd	acggtatcgataagcttgatatcgaGATGGATTATATAGAAGAGCACAAGCAAC
YND1 Sc Promoter_rev	gatcattagtgttttctataagcatAAGAGGGCAGACGGGGAAATAAAAAAAG
YND1 Sk Alelle_fwd	ATGCTTATAGAAAACACTAATGATCG
YND1 Sk Alelle_rev	agtggatcccccgggctgcaggaatTTAATCATATAGCCTACTGTCCTTG
YND1 Seu promoter + Sk alelle
pRS418_fwd	ATTCCTGCAGCCCGGGGGATC
pRS418_rev	TCGATATCAAGCTTATCGATACCGTCGAC
YND1 Seu Promoter_fwd	acggtatcgataagcttgatatcgaCAAGCAAAGATGAACGGATTAG
YND1 Seu Promoter_rev	gatcattagtgttttctataagcatAGGAGGGAAAAAAGGGAAGG
YND1 Sk Alelle_fwd	ATGCTTATAGAAAACACTAATGATCG
YND1 Sk Alelle_rev	agtggatcccccgggctgcaggaatTTAATCATATAGCCTACTGTCCTTG
YND1 Sp promoter + Sk alelle
pRS418_fwd	ATTCCTGCAGCCCGGGGGATC
pRS418_rev	TCGATATCAAGCTTATCGATACCGTCGAC
YND1 Sp Promoter_fwd	acggtatcgataagcttgatatcgaATAGAAGAGTACAAGTAACAATGAATGG
YND1 Sp Promoter_rev	gatcattagtgttttctataagcatAAGAGGGCAAACGGGAAGATAATAAAAG
YND1 Sk Alelle_fwd	ATGCTTATAGAAAACACTAATGATCG
YND1 Sk Alelle_rev	agtggatcccccgggctgcaggaatTTAATCATATAGCCTACTGTCCTTG
YND1 Sj promoter + Sk alelle
pRS418_fwd	ATTCCTGCAGCCCGGGGGATC
pRS418_rev	TCGATATCAAGCTTATCGATACCGTCGAC
YND1 Sj Promoter_fwd	acggtatcgataagcttgatatcgaAATGATGAATGCGCTAGTATTAGG
YND1 Sj Promoter_rev	gatcattagtgttttctataagcatAAGAGGGCAGACAGAAATGTAAAAAAG
YND1 Sk Alelle_fwd	ATGCTTATAGAAAACACTAATGATCG
YND1 Sk Alelle_rev	agtggatcccccgggctgcaggaatTTAATCATATAGCCTACTGTCCTTG
Oligos used to incorporate native S. kudriavzevii promoter + Saccharomyces allele into plasmid prs418 via Gibson Assembly
Name	Primer 5′ (overlap/spacer/ANNEAL) 3′
YND1 Sk promoter + Sc alelle
pRS418_fwd	ATTCCTGCAGCCCGGGGGATC
pRS418_rev	TCGATATCAAGCTTATCGATACCGTCGAC
YND1 Sk Promoter_fwd	acggtatcgataagcttgatatcgaCTGTAAAAGCAGAGCGAGTAAC
YND1 Sk Promoter_rev	AAGAAAAAGGGAAAAGGGGG
YND1 Sc Alelle_fwd	ccttccccccttttccctttttcttATGCTCATAGAAAACACTAATGATC
YND1 Sc Alelle_rev	agtggatcccccgggctgcaggaatTCAATCATATAGCCTACTGTCC
YND1 Sk promoter + Sp alelle
pRS418_fwd	ATTCCTGCAGCCCGGGGGATC
pRS418_rev	TCGATATCAAGCTTATCGATACCGTCGAC
YND1 Sk Promoter_fwd	acggtatcgataagcttgatatcgaCTGTAAAAGCAGAGCGAGTAAC
YND1 Sk Promoter_rev	AAGAAAAAGGGAAAAGGGGG
YND1 Sp Alelle_fwd	ccttccccccttttccctttttcttATGCTTATAGAAAACACTAATGATCG
YND1 Sp Alelle_rev	agtggatcccccgggctgcaggaatTATTCAATCGTATAGCCTACTGTC
YND1 Sk promoter + Seu alelle
pRS418_fwd	ATTCCTGCAGCCCGGGGGATC
pRS418_rev	TCGATATCAAGCTTATCGATACCGTCGAC
YND1 Sk Promoter_fwd	acggtatcgataagcttgatatcgaCTGTAAAAGCAGAGCGAGTAAC
YND1 Sk Promoter_rev	AAGAAAAAGGGAAAAGGGGG
YND1 Seu Alelle_fwd	ccttccccccttttccctttttcttATGCTTATAGAAAACACTAATGATCG
YND1 Seu Alelle_rev	agtggatcccccgggctgcaggaatTTAATCGTATAGTCTGCTGTCC
YND1 Sk promoter + Sj alelle
pRS418_fwd	ATTCCTGCAGCCCGGGGGATC
pRS418_rev	TCGATATCAAGCTTATCGATACCGTCGAC
YND1 Sk Promoter_fwd	acggtatcgataagcttgatatcgaCTGTAAAAGCAGAGCGAGTAAC
YND1 Sk Promoter_rev	AAGAAAAAGGGAAAAGGGGG
YND1 Sj Alelle_fwd	ccttccccccttttccctttttcttATGCTTATAGAAAACAGTAATGATCG
YND1 Sj Alelle_rev	agtggatcccccgggctgcaggaatTCAATCATATAGCCTACTGTCC
